# Supplementary material for: Website Sharing in Online Health Communities: A Descriptive Analysis
Source: J Med Internet Res. 2016 Jan 13;18(1):e11. doi: 10.2196/jmir.5237 (PMC4730108; doi:10.2196/jmir.5237)
Supplement: Multimedia Appendix 1 [file jmir_v18i1e11_app1.xlsx]

## Sheet: Most_Cited_Website
Webmd_addiction		Webmd_adhd		Webmd_breast_cancer		Webmd_diabetes		Webmd_diet		Webmd_fkids		Webmd_heart		Webmd_ms		Webmd_pain		Webmd_Sexualhealth
www.webmd.com	26	www.webmd.com	16	www.mch-breastcancer.blogspot.com	172	www.mybearyspecial.blogspot.com	287	www.webmd.com	193	exchanges.webmd.com	7	www.webmd.com	1276	www.webmd.com	7	www.webmd.com	14	www.webmd.com	9
www.intherooms.com	4	www.addvance.com	11	www.webmd.com	37	www.mch-breastcancer.blogspot.com	277	www.fitday.com	94	www.cdc.gov	5	www.mayoclinic.com	458	www.multiplesclerosiswrite.blogspot.com	5	www.ncbi.nlm.nih.gov	6	www.cdc.gov	4
www.whitehouse.gov	3	www.childrensvision.com	8	www.breastcancer.org	6	www.webmd.com	210	www.mayoclinic.com	70	www.sambazon.com	1	www.heartsite.com	446	www.nmss.org	3	heartdisease.about.com	4	www.youtube.com	3
www.youtube.com	2	www.needymeds.com	7	picasaweb.google.com	5	www.drfuhrman.com	36	www.youtube.com	9	blogs.elon.edu	1	www.healingwell.com	290	www.ncbi.nlm.nih.gov	3	updates.pain-topics.org	4	www.ncbi.nlm.nih.gov	3
republicanleader.house.gov	2	www.ablechild.org	10	www.whitehouse.gov	4	www.youtube.com	35	www.prevention.com	9	www.nichq.org	1	www.myoptumhealth.com	216	www.msneuroratings.com	3	www.migrainereliefatlast.com	2	www.livestrong.com	2
www.globalrph.com	2	www.adhdnews.com	6	www.youtube.com	3	www.mayoclinic.com	16	www.sparkpeople.com	7	bethanyhamilton.com	1	www.hrspatients.org	112	www.medhelp.org	3	www.medicare.gov	2	cervicalcancer.about.com	1
portaltools.na.org	2	www.aacap.org	5	www.caringbridge.com	2	en.wikipedia.org	15	www.PresidentsChallenge.org	6	apps.nccd.cdc.gov	1	www.americanheart.org	104	www.youtube.com	2	painreliefrevolution.com	2	www.aamft.org	1
www.na.org	2	www.help4adhd.org	4	www.healthcare.gov	2	www.diabetes.org	14	www.redefininghealth.org	6			www.ehealthmd.com	89	www.msrc.co.uk	2	www.painphysicianjournal.com	2	www.thebestcanadianshop.com	1
www.bettyfordinstitute.org	2	www.chadd.org	4	www.breastcenter.com	2	www.medscape.com	12	www.healthylifestylebalance.com	6			www.nlm.nih.gov	88	www.whitehouse.gov	2	www.thedoctorstv.com	2	www.pandys.org	1
rehabilitationinformation.net	2	www.add.org	4	www.msnbc.msn.com	2	www.drrosedale.com	11	www.eatbetteramerica.org	6			www.healthatoz.com	76	www.fda.gov	2	www.ampainsoc.org	1	www.nva.org	1
www.al-anon.alateen.org	1	www.covd.org	4	www.tlcdirect.org	2	search.yahoo.com	9	www.myfitmylife.com	5			www.drugstore.com	67	www.tysabri.com	2	www.drinklifein.com	1	www.drugs.com	1
www.latimes.com	1	www.additudemag.com	3	republicanleader.house.gov	2	www.amazon.com	9	www.eatingwell.com	5			www.clevelandclinic.org	66	www.overcomingmultiplesclerosis.org	1	onlinelibrary.wiley.com	1	www.photius.com	1
rapecrisis.com	1	www.youtube.com	3	www.headcovers.com	2	www.dlife.com	8	www.everydayhealth.com	5			your-doctor.com	66	chronicfatigue.about.com	1	www.healthcare.gov	1	news.menshealth.com	1
www.healthcare.gov	1	www.pavevision.org	3	www.cafepress.com	2	www.ncbi.nlm.nih.gov	8	adiawara.shopzrii.com	5			www.emedicinehealth.com	63	www.cyndislist.com	1	peterabaci.com	1	www.partnertherapy.com	1
www.com	1	www.fda.gov	3	www.gratefulness.org	2	rds.yahoo.com	8	www.collagevideo.com	4			www.medicinenet.com	59	blogs.tribune.com.pk	1	www.youtube.com	1	www.healthcare.gov	1
www.deseretnews.com	1	www.CHADD.org	3	dsc.discovery.com	1	www.calorieking.com	6	www.whitehouse.gov	4			my.clevelandclinic.org	53	www.iespell.com	1	www.rsdhope.org	1	www.huppi.com	1
www.aa.org	1	www.childrensmemorial.org	2	www.cancercenter.com	1	www.drmcdougall.com	6	www.cookinglight.com	4			www.chfpatients.com	41	www.healthcare.gov	1	https://www.healthcare.gov	1	www.ndvh.org	1
www.al-anon.org	1	www.amazon.com	2	www.griecofuneralhomes.com	1	www.worstpills.org	6	www.livestrong.com	4			www.abouthf.org	37	www.healthcentral.com	1	www.spineuniverse.com	1	www.sstarnet.org	1
www.friendsofbill.net	1	helpguide.org	2	www.kirstio.com	1	www.spacedoc.net	6	www.ehow.com	3			www.your-doctor.com	28	health.nytimes.com	1	yourlifesource.org	1	hersfoundation.com	1
www.nhtsa.gov	1	www.ada.gov	2	www.parentdish.com	1	www.google.com	5	www.burnwithkearns.com	3			www.us.com	27	www.latenightwithjimmyfallon.com	1	www.apta.org	1	www.aasect.org	1
www.mayoclinicproceedings.org	1	www.asp	2	www.blind.state.ia.us	1	www.pritikin.com	5	www.msnbc.msn.com	3			www.nhlbi.nih.gov	27	manicuredwheelchairgloves.blogspot.com	1	www.help.senate.gov	1	www.whitehouse.gov	1
www.sportsmd.com	1	erowid.org	2	www.sirweb.org	1	www.medicinenet.com	5	republicanleader.house.gov	3			www.iguard.org	25	www.pgilcs.com	1	www.topix.com	1	www.sfgate.com	1
tinyurl.com	1	www.ncgiadd.org	2	www.myfoxdc.com	1	www.whitehouse.gov	5	www.huffingtonpost.com	3			www.thedietchannel.com	24	neurology.jwatch.org	1	www.nurseshouse.org	1	pagingdrgupta.blogs.cnn.com	1
bloodalcoholcalculator.org	1	www.parentmagic.com	2	www.nytimes.com	1	www.Fit4D.com	5	www.coolrunning.com	3			www.sciencedaily.com	21	physical-therapy.advanceweb.com	1	www.amazon.com	1	love.ivillage.com	1
buprenorphine.samhsa.gov	1	www.ADHDRollerCoaster.com	2	i1242.photobucket.com	1	www.rawfor30days.com	5	www.c25k.com	3			www.healthcentral.com	17	www.ninds.nih.gov	1	www.socialsecurity.gov	1	www.righthealth.com	1
www.ncvc.org	1	www.drrapp.com	2	www.rightactionforwomen.org	1	www.muller-godschalk.com	4	alturl.com	3			www.heartfailurecenter.com	16	www.mslifelines.com	1	www.doctorsforpain.com	1	www.google.es/url?sa=t&rct=j&q=study%20anoreceptive%20intercourse&source=web&cd=29&ved=0CGQQFjAIOBQ&url=http%3A%2F%2Fstrateias.org	1
wikieducator.org	1	healthlifeandstuff.com	1	www.gailafund.org	1	www.cbsnews.com	4	www.facebook.com	3			askapatient.com	16	www.calgaryherald.com	1	www.huffingtonpost.com	1	www.medscape.com	1
		www.airsoftsniped.com	1	breastcancer.about.com	1	ceramicartsdaily.org	4	www.freetrainers.com	3			www.medtronic.com	15	www.vitamindmscure.com	1	www.oilpulling.com	1	www.amazon.com	1
		www.behaviorquest.com	1	ugliesttattoos.failblog.org	1	www.nhlbi.nih.gov	4	www.allrecipes.com	3			www.mendedhearts.org	14	www.medpagetoday.com	1	www.needymeds.org	1	www.babycenter.com	1
		www.whitehouse.gov	1	www.mbcnetwork.org	1	www.drugs.com	4	www.mydailyplate.com	2			en.wikipedia.org	14	www.mindtools.com	1	www.mayoclinic.org	1	web9.b.examiner.com	1
		www.mentalhelp.net	1	www.drawastickman.com	1	republicanleader.house.gov	4	www.thedailyplate.com	2			www.labtestsonline.org	14	www.cfids.org	1	2471651.fgxpress.com	1	www.clitical.com	1
		www.ADHDRollerCoaster.org	1	www.mid.muohio.edu	1	www.nutritiondata.com	4	www.halhigdon.com	2			www.impulse-dynamics.com	13	www.msassociation.org	1	www.spine-health.com	1	www.plannedparenthood.org	1
		forums.webmd.com	1	www.facebook.com	1	www.huffingtonpost.com	4	www.calorieking.com	2			www.implantable.com	13	www.amazon.com	1			www.foxnews.com	1
		www.ssa.gov	1	www.mothersdaughters.org	1	www.elbowchocolates.com	3	fitday.com	2			www.lifebeatonline.com	12	www.msactivesource.com	1			womenshealth.about.com	1
		covd.org	1	en.wikipedia.org	1	www.deathtodiabetes.com	3	www.twitter.com	2			www.texasheart.org	12	www.nmss.com	1			relationship.lifetips.com	1
		totallyadd.com	1	www.mugshots.net	1	www.diabetesdaily.com	3	www.menshealth.com	2			www.helpguide.org	12	www.cousinconnect.com	1			www.telegraph.co.uk	1
		www.portal.state.pa.us	1	signon.org	1	www.time.com	3	hcgvictoria.files.wordpress.com	2			www.a-fib.com	12	www.peaknaturalproducts.com	1			tdte.porkyhost.com	1
		www.brianjtaylor.com	1	www.mdjunction.com	1	care.diabetesjournals.org	3	shine.yahoo.com	2			www.fda.gov	11	www.nlm.nih.gov	1			en.wikipedia.org	1
		www.livestrong.com	1	www.penniesinaction.org	1	www.lef.org	3	www.about.com	2			myportal.americanheart.org	11	www.lowdosenaltrexone.org	1			familyplanning.org	1
		webdoc.nyumc.org	1	www.cancer.gov	1	health.usnews.com	3	www.doctoroz.com	2			heartdisease.about.com	11	www.eurekalert.org	1			www.Cafemom.com	1
		www.watflorida.org	1	www.sciencenews.org	1	scienceblog.com	3	www.intelligentfitnessnj.com	2			www.cdh.org	11	www.nationalmssociety.org	1			www.oralcancerfoundation.org	1
		www.breggin.com	1	content.yudu.com	1	medicalconsumers.org	3	mysite.verizon.net	2			www.pacemakerclub.com	11	www.facebook.com	1			www.planbonestep.com	1
		www.thomasarmstrong.com	1	www.eHealthInsurance.com	1	www.labtestsonline.org	3	www.flickr.com	2			www.clinicaltrials.gov	11	www.myelitis.org	1
		www.everydayhealth.com	1	www.bcmets.org	1	www.foodnetwork.com	3	www.healthylifeandnutrition.com	2			www.valvereplacement.com	10	www.ldnsciense.org	1
		www.intuniv.com	1	www.goodeatsfanpage.com	1	www.diabetesincontrol.com	3	www.shapefit.com	2			www.4woman.gov	10
		drnpa.org	1	www.google.com	1	www.washingtonpost.com	2	www.choosemyplate.gov	2			www.askapatient.com	10
		www.wrightslaw.com	1	www.menwithheart.org	1	www.msnbc.msn.com	2	www.nianow.com	2			www.cardiomyopathy.org	9
		www.3stepsadd.com	1	www.youfearless.com	1	jcem.endojournals.org	2	allrecipes.com	2			www.sjm.com	9
		www.siouxcityjournal.com	1	www.jacquielawson.com	1	picworkspottery.blogspot.com	2	www.burnthefatblog.com	2			www.mitralvalveprolapse.com	8
		www.med.umich.edu	1	www.menforacause.org	1	www.johnshopkinshealthalerts.com	2	www.myfitnesspal.com	2			www.mvpsupport.com	8
