# Supplementary material for: Website Sharing in Online Health Communities: A Descriptive Analysis
Source: J Med Internet Res. 2016 Jan 13;18(1):e11. doi: 10.2196/jmir.5237 (PMC4730108; doi:10.2196/jmir.5237)
Supplement: Multimedia Appendix 2 [file jmir_v18i1e11_app2.xlsx]

## Sheet: .EDU
WEBSITE	FREQUENCY
mayo.edu	727
jhmi.edu	555
u.washington.edu	504
umich.edu	480
yale.edu	454
columbia.edu	431
unsw.edu.au	370
stanford.edu	341
duke.edu	338
sydney.edu.au	310
umn.edu	305
vanderbilt.edu	303
unimelb.edu.au	302
emory.edu	295
ohsu.edu	290
ucsd.edu	272
adelaide.edu.au	264
uiowa.edu	261
mednet.ucla.edu	259
jhsph.edu	257
bu.edu	255
monash.edu	253
unc.edu	253
med.unc.edu	251
uq.edu.au	244
northwestern.edu	234
newcastle.edu.au	216
iupui.edu	216
upmc.edu	212
uic.edu	202
musc.edu	199
virginia.edu	198
mc.duke.edu	197
urmc.rochester.edu	189
utsouthwestern.edu	185
pitt.edu	183
uth.tmc.edu	180
ucsf.edu	179
unisa.edu.au	175
uphs.upenn.edu	168
mssm.edu	167
hsph.harvard.edu	166
uw.edu	165
med.umich.edu	162
usc.edu	162
med.monash.edu.au	162
uthscsa.edu	159
ucla.edu	156
brown.edu	156
uky.edu	150
med.upenn.edu	149
uc.edu	147
ucdenver.edu	144
psu.edu	141
deakin.edu.au	140
buffalo.edu	137
childrens.harvard.edu	136
osu.edu	132
uab.edu	131
med.miami.edu	130
latrobe.edu.au	129
bidmc.harvard.edu	127
flinders.edu.au	125
ucdavis.edu	122
wustl.edu	122
med.cornell.edu	119
vcu.edu	119
chop.edu	119
bcm.tmc.edu	117
mcw.edu	117
med.usyd.edu.au	116
cuhk.edu.hk	113
bcm.edu	110
jhu.edu	106
osumc.edu	106
griffith.edu.au	106
unmc.edu	105
rush.edu	104
anu.edu.au	103
dartmouth.edu	103
uchsc.edu	103
uconn.edu	101
umdnj.edu	100
hsc.utah.edu	99
slu.edu	96
post.harvard.edu	96
uci.edu	95
missouri.edu	95
uws.edu.au	94
qut.edu.au	94
jefferson.edu	93
wisc.edu	92
ufl.edu	91
case.edu	90
wfubmc.edu	90
msu.edu	89
uams.edu	89
hms.harvard.edu	86
nyu.edu	85
asu.edu	83
utmb.edu	83
curtin.edu.au	81
itsa.ucsf.edu	81
tulane.edu	81
utas.edu.au	80
ouhsc.edu	79
usyd.edu.au	79
chw.edu.au	77
nus.edu.sg	76
uts.edu.au	76
nursing.upenn.edu	75
louisville.edu	75
kumc.edu	74
uga.edu	74
med.wayne.edu	73
health.missouri.edu	71
zju.edu.cn	71
tufts.edu	65
hsc.wvu.edu	65
dfci.harvard.edu	65
berkeley.edu	64
princeton.edu	62
salud.unm.edu	62
utexas.edu	62
umassmed.edu	60
ucdmc.ucdavis.edu	59
uvm.edu	58
indiana.edu	58
jcu.edu.au	55
medicine.bsd.uchicago.edu	55
health.usf.edu	54
hss.edu	52
medicine.ucsf.edu	52
wsu.edu	52
uwa.edu.au	51
umaryland.edu	51
georgetown.edu	51
iastate.edu	50
cornell.edu	50
lsuhsc.edu	49
creighton.edu	49
mq.edu.au	48
arizona.edu	47
channing.harvard.edu	46
wudosis.wustl.edu	46
uni.sydney.edu.au	46
purdue.edu	46
stonybrook.edu	46
sph.uq.edu.au	45
uchicago.edu	45
uow.edu.au	44
rics.bwh.harvard.edu	44
uqconnect.edu.au	44
auburn.edu	44
mcg.edu	43
uthsc.edu	43
byu.edu	42
drexel.edu	41
health.usyd.edu.au	41
temple.edu	41
miami.edu	41
illinois.edu	41
jax.ufl.edu	41
upstate.edu	40
aku.edu	40
chla.usc.edu	39
sdu.edu.cn	39
cyllene.uwa.edu.au	39
med.nyu.edu	39
wayne.edu	39
lumc.edu	39
vt.edu	38
harvard.edu	38
acu.edu.au	38
upenn.edu	37
aub.edu.lb	37
hawaii.edu	37
gmu.edu	37
ntu.edu.tw	37
ttuhsc.edu	37
nshs.edu	37
fccc.edu	36
qimr.edu.au	36
nuhs.edu.sg	36
ecu.edu	36
fudan.edu.cn	36
tamu.edu	36
neu.edu	36
gwu.edu	35
ctc.usyd.edu.au	35
u.arizona.edu	35
mcri.edu.au	35
unm.edu	35
caregroup.harvard.edu	34
mgh.harvard.edu	34
utk.edu	34
lij.edu	33
ub.edu	33
uwm.edu	33
meei.harvard.edu	33
mcvh-vcu.edu	33
chp.edu	32
mcphs.edu	32
uchc.edu	32
cooperhealth.edu	32
sph.emory.edu	31
bond.edu.au	31
bjmu.edu.cn	31
njmu.edu.cn	31
umd.edu	30
whu.edu.cn	30
cmh.edu	30
aecom.yu.edu	30
colorado.edu	30
suda.edu.cn	29
moffitt.usf.edu	29
evms.edu	29
menzies.edu.au	29
pharmacy.arizona.edu	29
wakehealth.edu	29
uabmc.edu	29
colostate.edu	29
syr.edu	29
rmit.edu.au	28
utmem.edu	28
um.edu.my	28
bc.edu	28
tc.umn.edu	27
cumc.columbia.edu	27
nova.edu	27
msx.upmc.edu	27
sdsu.edu	27
umkc.edu	27
beaumont.edu	26
llu.edu	26
uncc.edu	26
usf.edu	26
surgery.wisc.edu	26
baylorhealth.edu	26
sysu.edu.cn	26
dom.wustl.edu	25
son.umaryland.edu	25
ncsu.edu	25
fiu.edu	25
memphis.edu	24
uh.edu	24
hmc.psu.edu	24
downstate.edu	24
uwimona.edu.jm	24
medicine.adelaide.edu.au	24
medicine.umaryland.edu	24
hsc.vcu.edu	24
bakeridi.edu.au	23
mit.edu	23
uiuc.edu	23
hust.edu.cn	23
uncg.edu	23
cqu.edu.au	23
ucf.edu	23
dentistry.unc.edu	23
po.cwru.edu	23
psych.uic.edu	22
ncku.edu.tw	22
nursing.ucsf.edu	22
perinatal.usyd.edu.au	22
medicine.wisc.edu	22
wingate.edu	22
xjtu.edu.cn	22
einstein.yu.edu	22
cmu.edu.cn	22
polyu.edu.hk	22
dm.duke.edu	21
hsc.usf.edu	21
rx.umaryland.edu	21
pharmacy.ucsf.edu	21
une.edu.au	21
utoledo.edu	21
phhp.ufl.edu	21
fammed.wisc.edu	21
im.wustl.edu	21
gru.edu	21
compmed.umm.edu	21
obgyn.ucsf.edu	20
siumed.edu	20
ucr.edu	20
kids.wustl.edu	20
ecu.edu.au	20
son.jhmi.edu	20
etsu.edu	20
ksu.edu.sa	20
medicine.ufl.edu	20
vu.edu.au	20
hsc.usc.edu	20
fmmu.edu.cn	20
ku.edu	19
midwestern.edu	19
neurosurg.wisc.edu	19
csu.edu.au	19
ichr.uwa.edu.au	19
mir.wustl.edu	19
cryptic.rch.unimelb.edu.au	19
nur.utexas.edu	19
utah.edu	19
pgrad.unimelb.edu.au	19
helix.mgh.harvard.edu	19
mclean.harvard.edu	18
rci.rutgers.edu	18
students.latrobe.edu.au	18
my.jcu.edu.au	18
umbc.edu	18
fhs.usyd.edu.au	18
unch.unc.edu	18
student.unimelb.edu.au	18
geisinger.edu	18
kent.edu	18
gsu.edu	18
hcp.med.harvard.edu	18
murdoch.edu.au	18
ahmu.edu.cn	18
ht.msu.edu	18
gwumc.edu	17
liu.edu	17
kfshrc.edu.sa	17
anesthesia.ucsf.edu	17
luc.edu	17
lppi.ucsf.edu	17
wum.edu.pl	17
drexelmed.edu	17
nso1.uchc.edu	17
scu.edu.au	17
pbrc.edu	17
umc.edu	17
tjh.tjmu.edu.cn	17
rutgers.edu	17
hacettepe.edu.tr	17
gumed.edu.pl	16
brandeis.edu	16
neurosurg.ucsf.edu	16
hkbu.edu.hk	16
dental.ufl.edu	16
ksu.edu	16
notes.cc.sunysb.edu	16
fas.harvard.edu	16
kirby.unsw.edu.au	16
fsu.edu	16
westernu.edu	16
tcu.edu	16
niu.edu	15
uon.edu.au	15
leland.stanford.edu	15
sc.edu	15
tilburguniversity.edu	15
uabc.edu.mx	15
javeriana.edu.co	15
samford.edu	15
student.uts.edu.au	15
unal.edu.co	15
burnet.edu.au	15
uchospitals.edu	15
mailbox.sc.edu	15
urology.ucsf.edu	15
med.asu.edu.eg	15
unlv.edu	15
bics.bwh.harvard.edu	15
mercer.edu	15
upf.edu	15
tuhs.temple.edu	15
albany.edu	15
chw.edu	15
wright.edu	15
griffithuni.edu.au	15
einstein.edu	15
uark.edu	15
ccc.uab.edu	14
mfa.gwu.edu	14
umm.edu	14
peds.uab.edu	14
psg.ucsf.edu	14
psy.uq.edu.au	14
oregonstate.edu	14
gunet.georgetown.edu	14
uri.edu	14
psych.upenn.edu	14
odu.edu	14
okstate.edu	14
cop.ufl.edu	14
uc.edu.ve	14
psych.umaryland.edu	14
tongji.edu.cn	14
h.tmu.edu.tw	14
stlcop.edu	14
swosu.edu	14
amc.edu	14
tijmu.edu.cn	13
pop.uky.edu	13
peds.ucsf.edu	13
ccnm.edu	13
childpsych.columbia.edu	13
usouthal.edu	13
lroc.harvard.edu	13
ummc.edu.my	13
msnotes.wustl.edu	13
usip.edu	13
csus.edu	13
sfsu.edu	13
fau.edu	13
som.umaryland.edu	13
nursing.arizona.edu	13
uta.edu	13
nymc.edu	13
ccm.upmc.edu	13
wvu.edu	13
canberra.edu.au	13
hunter.cuny.edu	12
epi.umaryland.edu	12
nwhealth.edu	12
clemson.edu	12
sas.upenn.edu	12
iu.edu	12
mcc.virginia.edu	12
uakron.edu	12
mailbox.uq.edu.au	12
sdstate.edu	12
jmu.edu	12
aya.yale.edu	12
nwu.edu	12
mghihp.edu	12
rockefeller.edu	12
acsu.buffalo.edu	12
nmr.mgh.harvard.edu	12
student.unsw.edu.au	12
surgery.ufl.edu	12
srph.tamhsc.edu	12
inet.polyu.edu.hk	12
duq.edu	11
siue.edu	11
tch.harvard.edu	11
wjh.harvard.edu	11
tju.edu	11
schsr.unc.edu	11
uch.edu	11
mco.edu	11
nso.uchc.edu	11
udel.edu	11
pharmacy.wisc.edu	11
salus.med.uvm.edu	11
qcmhr.uq.edu.au	11
hsdm.harvard.edu	11
cyf-kr.edu.pl	11
cceb.med.upenn.edu	11
acpub.duke.edu	11
neuro.wustl.edu	11
scripps.edu	11
txstate.edu	11
uwyo.edu	11
tmh.tmc.edu	11
med.fsu.edu	11
surgery.bsd.uchicago.edu	10
cwru.edu	10
hsc.unt.edu	10
smu.edu	10
unthsc.edu	10
rosalindfranklin.edu	10
gatech.edu	10
wesleyan.edu	10
medsfgh.ucsf.edu	10
umb.edu	10
msm.edu	10
unt.edu	10
sum.edu.pl	10
sonnet.ucla.edu	10
obgyn.upenn.edu	10
wmich.edu	10
ohio.edu	10
invivo.edu	10
psych.ucla.edu	10
depaul.edu	10
stjohns.edu	10
bios.unc.edu	10
unl.edu	10
nd.edu	10
twu.edu	10
cua.edu	9
ege.edu.tr	9
schoolph.umass.edu	9
palmer.edu	9
md.northwestern.edu	9
adelphi.edu	9
skku.edu	9
uoregon.edu	9
nbu.edu.cn	9
hms.uq.edu.au	9
magee.edu	9
villanova.edu	9
seu.edu.cn	9
neurology.wisc.edu	9
sjtu.edu.cn	9
nch.edu.au	9
uml.edu	9
med.usc.edu	9
unh.edu	9
orthosurg.ucsf.edu	9
nyspi.columbia.edu	9
nju.edu.cn	9
pilot.msu.edu	9
jimmy.harvard.edu	9
psych.usyd.edu.au	9
iit.edu	9
neurology.ufl.edu	9
ou.edu	9
qc.cuny.edu	9
valpo.edu	9
pharm.usyd.edu.au	9
pi.cpmc.columbia.edu	9
manchester.edu	9
surgery.cuhk.edu.hk	9
acphs.edu	9
lsu.edu	9
olemiss.edu	9
student.monash.edu	9
facstaff.wisc.edu	9
postgrad.curtin.edu.au	9
urology.ufl.edu	9
georgiasouthern.edu	9
sunysb.edu	9
hosp.wisc.edu	9
uj.edu.pl	9
monash.edu.au	8
radonc.wustl.edu	8
surgery.usc.edu	8
yoda.bsd.uchicago.edu	8
stu.xjtu.edu.cn	8
nd.edu.au	8
neomed.edu	8
unf.edu	8
stonybrookmedicine.edu	8
hc.msu.edu	8
usuhs.edu	8
chere.uts.edu.au	8
kmu.edu.tw	8
fcm.ucsf.edu	8
alum.mit.edu	8
lzu.edu.cn	8
just.edu.jo	8
babies.bsd.uchicago.edu	8
hci.utah.edu	8
svm.vetmed.wisc.edu	8
atsu.edu	8
shsu.edu	8
umontana.edu	8
hhp.ufl.edu	8
bama.ua.edu	8
rx.uga.edu	8
gwise.louisville.edu	8
psy.utexas.edu	8
nau.edu	8
howard.edu	8
pba.edu	8
postgrads.unisa.edu.au	8
medctr.osu.edu	8
nurs.utah.edu	8
rice.edu	8
wharton.upenn.edu	8
nmsu.edu	8
swin.edu.au	8
ttu.edu	8
montana.edu	8
akdeniz.edu.tr	8
jsei.ucla.edu	8
metrostate.edu	8
jlu.edu.cn	7
stockton.edu	7
usc.edu.au	7
umoa.umm.edu	7
dbmi.columbia.edu	7
hlkn.tamu.edu	7
resident.uchc.edu	7
cvm.tamu.edu	7
psychiatry.wustl.edu	7
education.wisc.edu	7
pacific.edu	7
student.qut.edu.au	7
pharm.utah.edu	7
fmhi.usf.edu	7
cs.upc.edu	7
mizzou.edu	7
baker.edu.au	7
pacificu.edu	7
nchecr.unsw.edu.au	7
umsl.edu	7
scranton.edu	7
utep.edu	7
pub.health.usyd.edu.au	7
uscmed.sc.edu	7
cqmu.edu.cn	7
edc.pitt.edu	7
usfca.edu	7
scu.edu.cn	7
otc.isu.edu	7
wpi.edu	7
usciences.edu	7
pace.edu	7
qatar-med.cornell.edu	7
vet.upenn.edu	7
tmu.edu.tw	7
onu.edu	7
ballarat.edu.au	7
live.unc.edu	7
central.uh.edu	7
uwec.edu	7
cgu.edu.tw	7
cardiac.creighton.edu	7
shands.ufl.edu	7
meddent.uwa.edu.au	7
sciences.sdsu.edu	7
pediatrics.wisc.edu	7
mprc.umaryland.edu	7
derm.ucsf.edu	7
ntunhs.edu.tw	7
midway.uchicago.edu	7
usd.edu	7
tambcd.edu	7
ha.mc.ntu.edu.tw	7
csuohio.edu	7
kau.edu.sa	7
ucsc.edu	7
welch.jhu.edu	7
psychiatry.uchc.edu	7
ccmu.edu.cn	6
eohsi.rutgers.edu	6
marquette.edu	6
tsinghua.edu.cn	6
neoucom.edu	6
ssw.umaryland.edu	6
csulb.edu	6
crch.hawaii.edu	6
towson.edu	6
cleveland.edu	6
usm.edu	6
ucmerced.edu	6
neura.edu.au	6
njms.rutgers.edu	6
wellesley.edu	6
pdx.edu	6
qu.edu.qa	6
anes.upmc.edu	6
si.edu	6
psyc.umd.edu	6
u.northwestern.edu	6
obsgyn.uwa.edu.au	6
medstv.unimelb.edu.au	6
utdallas.edu	6
umassd.edu	6
humonc.wisc.edu	6
urol.ucsf.edu	6
peds.umaryland.edu	6
highpoint.edu	6
education.ucsb.edu	6
ferris.edu	6
projects.sdsu.edu	6
ntu.edu.sg	6
wubios.wustl.edu	6
shmu.edu.cn	6
pediatrics.ohio-state.edu	6
ilstu.edu	6
imu.edu.my	6
myacu.edu.au	6
cmu.edu	6
fsm.northwestern.edu	6
oakland.edu	6
dental.umaryland.edu	6
aesop.rutgers.edu	6
epi.umn.edu	6
mailbox.gu.edu.au	6
bloomu.edu	6
radiology.ucsf.edu	6
medicine.nodak.edu	6
du.edu	6
pobox.upenn.edu	6
eurac.edu	6
ulm.edu	5
cvmed.stanford.edu	5
ohns.ucsf.edu	5
welchlink.welch.jhu.edu	5
medicine.uq.edu.au	5
graduate.uwa.edu.au	5
wschiro.edu	5
s.tmu.edu.tw	5
psych.utah.edu	5
psych.umass.edu	5
ua.edu	5
hsl.harvard.edu	5
medicine.umsmed.edu	5
bcd.tamhsc.edu	5
menzies.utas.edu.au	5
boisestate.edu	5
sdut.edu.cn	5
medicine.adelaide.edu	5
mailhost.tcs.tulane.edu	5
cvm.msu.edu	5
wusm.wustl.edu	5
pku.edu.cn	5
brooklyn.cuny.edu	5
psyc.memphis.edu	5
artsci.wustl.edu	5
mcrf.mfldclin.edu	5
ist.ucf.edu	5
calstatela.edu	5
hscbklyn.edu	5
istanbul.edu.tr	5
science.oregonstate.edu	5
mu.edu	5
psyc.tamu.edu	5
deu.edu.tr	5
sd.llu.edu	5
obgyn.uab.edu	5
upr.edu	5
citrus.ucr.edu	5
aemrc.arizona.edu	5
utsw.edu	5
trc.upenn.edu	5
american.edu	5
utsa.edu	5
fammed.washington.edu	5
mmc.edu	5
iih.usyd.edu.au	5
epi.msu.edu	5
ug.edu.gh	5
bgnet.bgsu.edu	5
pcom.edu	5
student.adelaide.edu.au	5
udg.edu	5
acp.edu	5
dental.upenn.edu	5
genetics.med.harvard.edu	5
dom.pitt.edu	5
sjfc.edu	5
sdmgenetics.pitt.edu	5
cau.edu.cn	5
psych.columbia.edu	5
med.uvm.edu	5
psych.syr.edu	5
hsc.edu.kw	5
psy.fsu.edu	5
biostat.ufl.edu	5
siuh.edu	5
udmercy.edu	5
chi.osu.edu	5
uttyler.edu	5
rowan.edu	5
engr.wisc.edu	5
marshall.edu	5
kit.edu	5
fresno.ucsf.edu	5
health.bsd.uchicago.edu	5
udea.edu.co	5
ahsc.arizona.edu	5
emich.edu	5
dental.temple.edu	5
nas.edu	5
surgery.ucsf.edu	5
amwaw.edu.pl	5
buseco.monash.edu.au	5
healthpolicy.stanford.edu	5
drake.edu	5
urosario.edu.co	5
spmed.uq.edu.au	5
cas.usf.edu	5
unr.edu	5
zjuem.zju.edu.cn	4
wwu.edu	4
msx.dept-med.pitt.edu	4
learnlink.emory.edu	4
ustc.edu.cn	4
walsh.edu	4
arts.monash.edu.au	4
baylor.edu	4
geri.duke.edu	4
austin.utexas.edu	4
fullerton.edu	4
holyfamily.edu	4
somc.uq.edu.au	4
nimbus.temple.edu	4
andrew.cmu.edu	4
mtsu.edu	4
usi.edu	4
gwm.sc.edu	4
wi.mit.edu	4
dlut.edu.cn	4
student.uq.edu.au	4
kcumb.edu	4
csu.edu.cn	4
sfgh.ucsf.edu	4
peds.ufl.edu	4
psych.duhs.duke.edu	4
maryville.edu	4
bmc.wustl.edu	4
csmc.edu	4
shrp.rutgers.edu	4
radonc.ucsf.edu	4
caltech.edu	4
unomaha.edu	4
radford.edu	4
ump.edu.pl	4
jiangnan.edu.cn	4
baskent-ank.edu.tr	4
verdict.uthscsa.edu	4
gazi.edu.tr	4
alumni.princeton.edu	4
smi.stanford.edu	4
newschool.edu	4
bsu.edu	4
arcadia.edu	4
ortho.wisc.edu	4
uaa.alaska.edu	4
dermatology.wisc.edu	4
onid.orst.edu	4
appstate.edu	4
une.edu	4
maroon.tc.umn.edu	4
bucm.edu.cn	4
lifesci.ucsb.edu	4
isu.edu	4
obgyn-rwh.unimelb.edu.au	4
brynmawr.edu	4
wcu.edu	4
lamar.colostate.edu	4
um.edu.mt	4
fammed.uc.edu	4
mmb.usyd.edu.au	4
smtplink.mssm.edu	4
npg.wustl.edu	4
tigger.cc.uic.edu	4
imb.uq.edu.au	4
nari.unimelb.edu.au	4
med.unsw.edu.au	4
zzu.edu.cn	4
d.umn.edu	4
wilkes.edu	4
surgery.arizona.edu	4
westgate.wh.usyd.edu.au	4
ipin.edu.pl	4
unr.nevada.edu	4
stu.edu.cn	4
ouhk.edu.hk	4
cchs.usyd.edu.au	4
blanquerna.url.edu	4
qimrberghofer.edu.au	4
ctcc.rochester.edu	4
uclink.berkeley.edu	4
nightingale.rutgers.edu	4
imet.ecnu.edu.cn	4
sph.uth.tmc.edu	4
bgsu.edu	4
fordham.edu	4
iun.edu	4
alumni.duke.edu	4
joslin.harvard.edu	4
selu.edu	4
suffolk.edu	4
nursing.ufl.edu	4
ncnm.edu	4
usu.edu	4
php.ucsf.edu	4
medicine.tamhsc.edu	4
epi.ucsf.edu	4
bradley.edu	4
ucam.edu	4
peds.bsd.uchicago.edu	4
cgu.edu	4
dyc.edu	4
fairfield.edu	4
rpi.edu	4
muohio.edu	4
brownschool.wustl.edu	4
stat.brown.edu	4
cshl.edu	4
speech.ucsb.edu	4
georgiahealth.edu	4
wm.edu	4
waisman.wisc.edu	4
nsu.nova.edu	4
sccp.sc.edu	4
student.uwa.edu.au	4
ndsu.edu	4
gata.edu.tr	4
williams.edu	4
cgp.uq.edu.au	4
uthct.edu	4
globalhealth.ucsf.edu	4
rcbhsc.wvu.edu	4
pathology.ufl.edu	4
radonc.duke.edu	4
sju.edu	3
arwen.uthscsa.edu	3
medsch.ucsf.edu	3
cceb.upenn.edu	3
cdrewu.edu	3
ualr.edu	3
wichita.edu	3
nyspi.cpmc.columbia.edu	3
dentistry.ucla.edu	3
tirr.tmc.edu	3
hesp.umd.edu	3
cvm.msstate.edu	3
mater.uq.edu.au	3
genetics.wustl.edu	3
css.edu	3
purduecal.edu	3
uiwtx.edu	3
dcri.duke.edu	3
pharmacy.uq.edu.au	3
sw.ua.edu	3
gc.cuny.edu	3
rmy.emory.edu	3
comsats.edu.pk	3
as.ua.edu	3
pointloma.edu	3
bwh.harvard.edu	3
psy.uwa.edu.au	3
york.cuny.edu	3
csufresno.edu	3
jsums.edu	3
campbell.edu	3
tsu.edu	3
warren.med.harvard.edu	3
ied.edu.hk	3
nso2.uchc.edu	3
lehman.cuny.edu	3
uludag.edu.tr	3
regenstrief.iupui.edu	3
bethel.edu	3
wmi.usyd.edu.au	3
florey.edu.au	3
rit.edu	3
alumni.upenn.edu	3
vax.cs.hscsyr.edu	3
uidaho.edu	3
mct.rochester.edu	3
zoo.uvm.edu	3
ipsi.uprrp.edu	3
peds.arizona.edu	3
cba.ufl.edu	3
qcsr.uq.edu.au	3
nursing.uq.edu.au	3
sacredheart.edu	3
binghamton.edu	3
anzac.edu.au	3
nutrisci.wisc.edu	3
svsu.edu	3
radonc17.ucsf.edu	3
genetics.emory.edu	3
pharmacy.purdue.edu	3
nyee.edu	3
ntcn.edu.tw	3
ccgateway.amc.edu	3
uno.edu	3
archone.tamu.edu	3
alumni.vanderbilt.edu	3
und.nodak.edu	3
psych.colorado.edu	3
unicid.edu.br	3
chatham.edu	3
utnet.utoledo.edu	3
unchealth.unc.edu	3
scut.edu.cn	3
neuro.hfh.edu	3
angelo.edu	3
ndmctsgh.edu.tw	3
cofc.edu	3
library.med.nyu.edu	3
my.nd.edu.au	3
pmc.edu.my	3
uccs.edu	3
usj.edu.lb	3
samuelmerritt.edu	3
xmu.edu.cn	3
psych.purdue.edu	3
salk.edu	3
hrca.harvard.edu	3
ms.soph.uab.edu	3
ysu.edu	3
psych.stanford.edu	3
psych.ucsb.edu	3
anest.wustl.edu	3
a1.tch.harvard.edu	3
shu.edu	3
tcnj.edu	3
sla.purdue.edu	3
sdsc.edu	3
cc.ncue.edu.tw	3
hematologia.anm.edu.ar	3
nps.edu	3
chess.wisc.edu	3
usm.maine.edu	3
nursing.utexas.edu	3
bcw.edu	3
csun.edu	3
exchange.uams.edu	3
ypu.edu.tw	3
cdu.edu.au	3
touro.edu	3
omrf.ouhsc.edu	3
ufcspa.edu.br	3
psychiatry.uc.edu	3
gw.mp.sc.edu	3
ym.edu.tw	3
indstate.edu	3
imgate.wustl.edu	3
mails.tjmu.edu.cn	3
dmi.columbia.edu	3
calpoly.edu	3
pegasus.cc.ucf.edu	3
env.med.nyu.edu	3
cityu.edu.hk	3
neurology.bsd.uchicago.edu	3
ped1.med.uth.tmc.edu	3
isye.gatech.edu	3
umass.edu	3
vetmed.wsu.edu	3
augsburg.edu	3
medic.upm.edu.my	3
chfm.ufl.edu	3
dacc.uchicago.edu	3
hofstra.edu	3
umit.maine.edu	3
cns.nyu.edu	3
student.bond.edu.au	3
palermo.edu	3
bjfu.edu.cn	3
uni.edu	3
medicine.ankara.edu.tr	3
regis.edu	3
cucrh.uwa.edu.au	3
nsma.arizona.edu	3
hit.edu.cn	3
csu.edu	3
compmed.ummc.ab.umd.edu	3
cardio.tch.harvard.edu	3
bendigo.latrobe.edu.au	3
federation.edu.au	3
ut.edu	3
shrs.uq.edu.au	3
siu.edu	3
suu.edu	3
wpunj.edu	3
must.edu.mo	3
stat.cmu.edu	3
utmck.edu	3
agu.edu.bh	3
pharmacy.isu.edu	3
neuropeds.ucsf.edu	3
anselm.edu	3
butler.edu	3
daemen.edu	3
sta.uwi.edu	3
baruch.cuny.edu	3
nunet.neu.edu	3
paednnu.fmc.flinders.edu.au	3
vancouver.wsu.edu	3
dmu.edu	3
whoi.edu	3
medicine.tamu.edu	3
csi.cuny.edu	3
siswa.um.edu.my	3
i2r.a-star.edu.sg	3
mail3.sysu.edu.cn	3
ocim.ucsf.edu	3
igichp.edu.pl	3
txchiro.edu	3
pharmacy.rutgers.edu	3
tmmu.edu.cn	3
hsphsun2.harvard.edu	3
jbcc.harvard.edu	3
vortex.mco.edu	3
ortho.uab.edu	3
gmp.usyd.edu.au	3
s.psych.uiuc.edu	3
child.cpmc.columbia.edu	3
stthomas.edu	3
biostat.wisc.edu	3
shc.arizona.edu	3
hchd.tmc.edu	3
hp.ufl.edu	3
radonc.uchicago.edu	3
cc.newcastle.edu.au	3
simmons.edu	3
mays.tamu.edu	3
holycross.edu	3
lsumc.edu	3
vcp.monash.edu.au	3
mc.utmck.edu	3
manipal.edu	3
socwk.utah.edu	3
jou.ufl.edu	3
argosy.edu	3
uclink4.berkeley.edu	3
socrates.berkeley.edu	3
ucaldas.edu.co	3
nursing.usyd.edu.au	3
live.vu.edu.au	3
sfghsom.ucsf.edu	3
tiss.edu	3
oeb.harvard.edu	3
cmu.edu.tw	3
uncw.edu	3
sandiego.edu	3
hope.edu	2
comp.nus.edu.sg	2
mail2.sysu.edu.cn	2
chc.ucsf.edu	2
bsd.uchicago.edu	2
njtech.edu.cn	2
bio.umass.edu	2
cyrus.psych.uiuc.edu	2
compmed.ummc.umaryland.edu	2
trinity.edu	2
liberty.edu	2
bastyr.edu	2
students.mcg.edu	2
chamberlain.edu	2
menninger.edu	2
csupomona.edu	2
crim.umd.edu	2
wtamu.edu	2
nxmu.edu.cn	2
xavier.edu	2
louisiana.edu	2
imp.edu.mx	2
vetmed.auburn.edu	2
primate.wisc.edu	2
nsysu.edu.tw	2
ruralinstitute.umt.edu	2
nursing.unimelb.edu.au	2
cats.ucsc.edu	2
atgu.mgh.harvard.edu	2
petermac.unimelb.edu.au	2
sp2.upenn.edu	2
nutrition.umass.edu	2
heart.rochester.edu	2
csc.albany.edu	2
hsc.kuniv.edu.kw	2
fmarion.edu	2
wne.edu	2
wizard.pharm.wayne.edu	2
upc.edu	2
numc.edu	2
med.cuny.edu	2
dopm.uab.edu	2
njau.edu.cn	2
coe.uga.edu	2
miamioh.edu	2
anthro.ucla.edu	2
gladstone.ucsf.edu	2
ohns.stanford.edu	2
marmara.edu.tr	2
psy.unsw.edu.au	2
homer.louisville.edu	2
lecom.edu	2
crimson.ua.edu	2
mx.nthu.edu.tw	2
tsmc.edu.cn	2
csse.unimelb.edu.au	2
unab.edu.co	2
csusm.edu	2
maspo3.mas.yale.edu	2
surgery.missouri.edu	2
ndsu.nodak.edu	2
matlock.wustl.edu	2
cbi.pku.edu.cn	2
camden.usyd.edu.au	2
garvan.unsw.edu.au	2
swmed.edu	2
ent.wustl.edu	2
phs.psu.edu	2
vassar.edu	2
son.umsmed.edu	2
lehigh.edu	2
rohan.sdsu.edu	2
tu.edu	2
ufp.edu.pt	2
bio.fsu.edu	2
anest.ufl.edu	2
pop.pitt.edu	2
arc.arizona.edu	2
missouristate.edu	2
hes.hmc.psu.edu	2
students.unisa.edu.au	2
stkate.edu	2
uthsscsa.edu	2
clarku.edu	2
notes.cba.ufl.edu	2
aecom.yu.edu,	2
medicine.washington.edu	2
alliant.edu	2
murraystate.edu	2
smo.edu.mx	2
sdu.edu.cn;	2
fortlewis.edu	2
gvsu.edu	2
mcduke.edu	2
wor.mcphs.edu	2
anhb.uwa.edu.au	2
bucknell.edu	2
hu.edu.et	2
cahs.colostate.edu	2
aii.edu	2
cc.hawaii.edu	2
indyvax.iupui.edu	2
upch.edu.pe	2
scri.edu.sg	2
und.edu	2
ccny.cuny.edu	2
sonoma.edu	2
nursing.curtin.edu.au	2
strose.edu	2
farmacia.udea.edu.co	2
gseis.ucla.edu	2
ccnu.edu.cn	2
lander.edu	2
sjc.edu	2
umwb.edu.pl	2
ichp.ufl.edu	2
gettysburg.edu	2
fcc.edu	2
kocaeli.edu.tr	2
gyn.mda.uth.tmc.edu	2
meduohio.edu	2
memory.ucsf.edu	2
correo.unmsm.edu.pe	2
nypsi.cpmc.columbia.edu	2
fdu.edu	2
whut.edu.cn	2
alum.bu.edu	2
rcpsc.edu	2
ovc.umsmed.edu	2
biology.ucsc.edu	2
hfut.edu.cn	2
mmrl.edu	2
rei.edu	2
dentistry.usyd.edu.au	2
wcupa.edu	2
gpph.unimelb.edu.au	2
ch.pw.edu.pl	2
ycp.edu	2
cc.ucsf.edu	2
stfrancis.edu	2
famprac.umn.edu	2
sdu.edu.tr	2
millikin.edu	2
residents.rosalindfranklin.edu	2
uaf.edu.pk	2
umpsy.umaryland.edu	2
loni.ucla.edu	2
tamhsc.edu	2
su.edu	2
sph.unc.edu	2
mailer.fsu.edu	2
sol.mgh.harvard.edu	2
tccn.edu.tw	2
simpsonu.edu	2
smtp.anes.upmc.edu	2
exchange.curtin.edu.au	2
vetmed.ufl.edu	2
u.nus.edu	2
uhcolorado.edu	2
pkusz.edu.cn	2
med.monash.edu	2
cc.kmu.edu.tw	2
ugrad.unimelb.edu.au	2
ortho.ufl.edu	2
elon.edu	2
eng.monash.edu.au	2
kennesaw.edu	2
colby.edu	2
rwjms.rutgers.edu	2
jmu.edu.cn	2
mednet.swmed.edu	2
bowdoin.edu	2
fatih.edu.tr	2
standford.edu	2
intmed.wayne.edu	2
neo.tamu.edu	2
utc.edu	2
castor.wustl.edu	2
mines.edu	2
omu.edu.tr	2
unisabana.edu.co	2
popcbr.rockefeller.edu	2
pamukkale.edu.tr	2
nursing.umass.edu	2
fjmu.edu.cn	2
csc.unica.edu	2
psm.edu	2
sxu.edu	2
gis.a-star.edu.sg	2
wfu.edu	2
uconnvm.uconn.edu	2
spalding.edu	2
cspp.edu	2
umw.edu	2
bit.edu.cn	2
cha.harvard.edu	2
nccu.edu.tw	2
sc3101.med.buffalo.edu	2
yu.edu	2
cal.berkeley.edu	2
chem.uw.edu.pl	2
fy.edu.tw	2
uis.edu.co	2
student.kit.edu	2
vet.uga.edu	2
cgit.edu.tw	2
sun.science.wayne.edu	2
exchange.fullerton.edu	2
southuniversity.edu	2
pop3.utoledo.edu	2
fjtcm.edu.cn	2
alumni.unc.edu	2
bos.mcphs.edu	2
nrc.umass.edu	2
alaska.edu	2
neuro.columbia.edu	2
imb.a-star.edu.sg	2
kutztown.edu	2
gantep.edu.tr	2
blackburn.med.usyd.edu.au	2
jjay.cuny.edu	2
coe.ufl.edu	2
ruccs.rutgers.edu	2
ent.ufl.edu	2
unlserve.unl.edu	2
med.utah.edu	2
forsythe.stanford.edu	2
psychology.adelaide.edu.au	2
rubens.its.unimelb.edu.au	2
colgate.edu	2
path.wustl.edu	2
alumni.stanford.edu	2
psychiatry.uq.edu.au	2
unimap.edu.my	2
aucegypt.edu	2
gxmu.edu.cn	2
uwosh.edu	2
santafe.edu	2
notes.mdacc.tmc.edu	2
nsabp.pitt.edu	2
utar.edu.my	2
utmem1.utmem.edu	2
fpg.unc.edu	2
icm.edu.pl	2
chbe.gatech.edu	2
adelaide.edu	2
tc.columbia.edu	2
kenyon.edu	2
auhs.edu	2
brain.wph.uq.edu.au	2
dsu.edu	2
students.mq.edu.au	2
rcswa.edu.au	2
onyx.dcri.duke.edu	2
awf-bp.edu.pl	2
mednet.ulca.edu	2
g.uky.edu	2
unsw.edu	2
ctri.medicine.wisc.edu	2
lasalle.edu	2
ecust.edu.cn	2
smmu.edu.cn	2
ufam.edu.br	2
complex.psych.adelaide.edu.au	2
camden.rutgers.edu	2
deptofmed.arizona.edu	2
widener.edu	2
esade.edu	2
staff.bond.edu.au	2
yzu.edu.cn	2
salisbury.edu	2
vet.k-state.edu	2
research.uwa.edu.au	2
pathology.rochester.edu	2
medsci.usyd.edu.au	2
interchange.ubc.edu	2
nccu.edu	2
mcauley.acu.edu.au	2
ujs.edu.cn	2
eye.usyd.edu.au	2
sop.umsmed.edu	2
upm.edu.my	2
cph.osu.edu	2
loyola.edu	2
vision.wustl.edu	2
qc.edu	2
student.hms.harvard.edu	2
cise.ufl.edu	2
neurology.unc.edu	2
presby.edu	2
cceb.newcastle.edu.au	2
hunnu.edu.cn	2
ehe.osu.edu	2
orthorehab.wisc.edu	2
neurosurgery.umsmed.edu	2
queens.edu	2
baskent.edu.tr	2
erciyes.edu.tr	2
research.bwh.harvard.edu	2
soc.ucla.edu	2
ksau-hs.edu.sa	2
powmri.edu.au	2
rcm.upr.edu	2
menzies.su.edu.au	2
cnsvax.albany.edu	2
usp.edu	2
kcms.msu.edu	2
my.fsu.edu	2
emedharbor.edu	2
cqpi.engr.wisc.edu	2
perakmed.edu.my	2
tnstate.edu	2
oregon.uoregon.edu	2
duke-nus.edu.sg	2
nsol.uchc.edu	2
cisunix.unh.edu	2
oz.ped.emory.edu	2
ort.cuhk.edu.hk	2
post.its.mcw.edu	2
chgr.mgh.harvard.edu	2
csd.uwm.edu	2
econ.usyd.edu.au	2
imc.jhmi.edu	2
hfi.unimelb.edu.au	2
che.ufl.edu	2
sjsu.edu	2
swt.edu	2
cvm.osu.edu	2
up.edu	2
ahs.llumc.edu	2
hqu.edu.cn	2
alumni.usc.edu	2
pugetsound.edu	2
dbi.udel.edu	2
psy.mq.edu.au	2
sfghed.ucsf.edu	2
gw.cgust.edu.tw	2
westernsydney.edu.au	2
mckendree.edu	2
washburn.edu	2
waimr.uwa.edu.au	2
health.utah.edu	2
mercy.edu	2
lmu.edu	2
crufad.unsw.edu.au	2
uhc.edu	2
up.edu.ph	2
william.jewell.edu	2
uoc.edu	2
mailbox.hscsyr.edu	2
imbiv.unc.edu.ar	2
alumni.virginia.edu	2
biostat.washington.edu	2
neuro.mhri.edu.au	2
nwu.edu.cn	2
connect.qut.edu.au	2
cavehill.uwi.edu	2
newcaste.edu.au	2
waldenu.edu	2
austin.unimelb.edu.au	2
bus.msu.edu	2
nie.edu.sg	2
luna.cas.usf.edu	2
comp.hkbu.edu.hk	2
ud.edu.sa	2
obgyn.med.ufl.edu	2
uwichill.edu.bb	2
salud.umn.edu	2
cnsu.edu	2
gl.umbc.edu	1
hermes.javeriana.edu.co	1
pco.edu	1
awmc.uq.edu.au	1
oznet.ksu.edu	1
nu.edu	1
sph.sc.edu	1
dmn.edu	1
meme.psy.uga.edu	1
belmont.edu	1
neurosurg.medsch.ucla.edu	1
mso.umt.edu	1
mir.wust1.edu	1
eku.edu	1
ibt.tamhsc.edu	1
njit.edu	1
spcollege.edu	1
biostat.bsc.gwu.edu	1
ict.usc.edu	1
u-washington.edu	1
uwa.edu.a	1
fresnostate.edu	1
neurnis.neuro.hfh.edu	1
saba.edu	1
agcenter.lsu.edu	1
mcc.commnet.edu	1
ethics.harvard.edu	1
monash.student.edu	1
dlmu.edu.cn	1
comdis.umass.edu	1
cogsci.ucsd.edu	1
cedarcrest.edu	1
misericordia.edu	1
pmci.unimelb.edu.au	1
victorchang.unsw.edu.au	1
psychology.newcastle.edu.au	1
sdac.harvard.edu	1
pgsp.edu	1
qm.yale.edu	1
mix.wvu.edu	1
gw.cgit.edu.tw	1
srph.tamushsc.edu	1
ssw.ruthgers.edu	1
mbi.ufl.edu	1
ipia.utah.edu	1
latobe.edu.au	1
epo.som.sunysb.edu	1
fsnhp.msstate.edu	1
uds.edu.gh	1
geology.wisc.edu	1
nchu.edu.tw	1
pwr.edu.pl	1
hpd.nova.edu	1
ibms.pumc.edu.cn	1
viterbo.edu	1
nursing.fsu.edu	1
bpei.med.miami.edu	1
dental.upenn.edur	1
columbia.edu)	1
frontierschool.edu	1
saturn.yzu.edu.tw	1
muiscas.udea.edu.co	1
iup.edu	1
cfi.unsw.edu.au	1
times.uh.edu	1
nswiop.nsw.edu.au	1
unimelb.edu	1
saturn.vcu.edu	1
biology.rutgers.edu	1
pijaos.udea.edu.co	1
rna.bio.mq.edu.au	1
amu.edu.pl	1
sa.ucsb.edu	1
tufts-nemc.edu	1
genectr.hunter.cuny.edu	1
bellarmine.edu	1
jones1.evms.edu	1
uindy.edu	1
franklinpierce.edu	1
slc.edu	1
idx.uchc.edu	1
aiimsbhopal.edu.in	1
uscs.edu	1
wdmercy.edu	1
cs.stanford.edu	1
menzies.su.edu	1
mountsaintvincent.edu	1
uchsv.edu	1
astro.ocis.temple.edu	1
css.unc.edu	1
selway.umt.edu	1
oswego.edu	1
hws.edu	1
apec.umn.edu	1
ufpel.edu.br	1
hzic.edu.cn	1
brain.ucsd.edu	1
uft.edu.br	1
philau.edu	1
umdmj.edu	1
lycoming.edu	1
govst.edu	1
udayton.edu	1
umng.edu.co	1
cuw.edu	1
cau.edu	1
chem.columbia.edu	1
morehouse.edu	1
postoffice.utas.edu.au	1
cdutcm.edu.cn	1
mcp.edu	1
hscblyn.edu	1
childrens/harvard.edu	1
tfs.psych.umn.edu	1
msscc.med.utah.edu	1
mnl.ust.edu.ph	1
bustoff.bwh.harvard.edu	1
newctle.edu.au	1
berry.edu	1
oz.nthu.edu.tw	1
cs.nmsu.edu	1
cps.acast.nova.edu	1
ucdmc.ucdavis.edu)	1
stat.ohio-state.edu	1
sgu.edu	1
spa.ucla.edu	1
health.southalabama.edu	1
spirit.gcrc.upenn.edu	1
kmust.edu.cn,	1
chgr.mc.vanderbilt.edu	1
lifewest.edu	1
unsw.edu.a	1
xchg.peds.csmc.edu	1
hs.uci.edu	1
glink.drexel.edu	1
essec.edu	1
chp.twsu.edu	1
alexmed.edu.eg	1
elmira.edu	1
fucsalud.edu.co	1
chlais.usc.edu	1
uicomp.uic.edu	1
prism.gatech.edu	1
umiami.edu	1
uthsca.edu	1
ifrn.edu.br	1
math.uga.edu	1
cems.uvm.edu	1
gp.as.ua.edu	1
paarc00.wpic.pitt.edu	1
eckerd.edu	1
cesar.umd.edu	1
adeliade.edu.au	1
fcs.utah.edu	1
bioeng.ucsd.edu	1
medicine-umaryland.edu	1
brownvm.brown.edu	1
flmnh.ufl.edu	1
ecs.umass.edu	1
vetsci.usyd.edu.au	1
hohp.harvard.edu	1
dentalmuseum.umaryland.edu	1
udmc.ucdavis.edu	1
unisza.edu.my	1
isr.umich.edu	1
med.einstein.yu.edu	1
cahfs.ucdavis.edu	1
heart.med.uth.tmc.edu	1
pucc.princeton.edu	1
gmc.edu	1
rover.uchicago.edu	1
sccc.edu	1
barry.edu	1
nwsuaf.edu.cn	1
exchange.upenn.edu	1
cbu.edu.tr	1
delta.edu	1
terry.uga.edu	1
cardiology.uab.edu	1
uan.edu.co	1
valdosta.edu	1
muarc.monash.edu.au	1
aging.uab.edu	1
nceph.anu.edu.au	1
physiol.utmem.edu	1
neurosurgery.wayne.edu	1
lau.edu.lb	1
forsythtech.edu	1
lmunet.edu	1
foodsci.umass.edu	1
carleton.edu	1
pvamu.edu	1
edc.rochester.edu	1
tarleton.edu	1
fen.bilkent.edu.tr	1
puncakalam.uitm.edu.my	1
mwri.magee.edu	1
gem.mgh.harvard.edu	1
cm.utexas.edu	1
balamand.edu.lb	1
valleymed.edu	1
cortland.edu	1
stu.xmu.edu.cn	1
biology.ucla.edu	1
mir.wstl.edu	1
hawai.edu	1
neuro.som.sunysb.edu	1
anes1.med.uth.tmc.edu	1
lyndonstate.edu	1
cmh.pitt.edu	1
ucuenca.edu.ec	1
dongguk.edu	1
chla.vsc.edu	1
zeus.bwh.harvard.edu	1
psghs.edu	1
etherdome.mgh.harvard.edu	1
astro.as.utexas.edu	1
vcom.vt.edu	1
care.ach.uams.edu	1
pum.edu.pl	1
med.maimi.edu	1
link.cuhk.edu.hk	1
sonnet.ucle.edu	1
grecc.umaryland.edu	1
mailb.ox.gu.edu.au	1
gate.sinica.edu.tw	1
med.lecom.edu	1
ucsd.edu)	1
stti.iupui.edu	1
nou.edu.tw	1
shrp.uab.edu	1
go.wustl.edu	1
ucm.edu.sa	1
smh.uq.edu.au	1
eye.med.uth.tmc.edu	1
prgs.edu	1
4phs.4penn.edu	1
sunyit.edu	1
phd.einstein.yu.edu	1
coa.gatech.edu	1
zoo.ufl.edu	1
spu.edu	1
med.penn.edu	1
sydney.edu	1
glaucoma.ucsd.edu	1
nesa.edu	1
scrdp.stanford.edu	1
lynn.edu	1
speced.sed.mq.edu.au	1
springfieldcollege.edu	1
singaporetech.edu.sg	1
sfghdean.ucsf.edu	1
sph.tamhsc.edu	1
meridiancc.edu	1
kci.wayne.edu	1
brandman.edu	1
med.uysd.edu.au	1
fcmscsp.edu.br	1
biology.utah.edu	1
providence.edu	1
vms.cis.pitt.edu	1
health.usyd.edua.au	1
mhg.edu	1
plu.edu	1
atu.edu	1
medschool.med.utah.edu	1
ibms.sinica.edu.tw	1
curtin.edu.my	1
mbi.ucla.edu	1
gmc.edu.cn	1
arthritis.arizona.edu	1
csusb.edu	1
fcien.edu.uy	1
witc.edu	1
erciyes.edu	1
csbsju.edu	1
ncat.edu	1
cc.usf.edu	1
esc.edu	1
mcb.harvard.edu	1
nyam.edu	1
vtti.vt.edu	1
sdu.edu	1
cfw.kuniv.edu	1
nsoi.uchc.edu	1
lafayette.edu	1
smtpgw.beaumont.edu	1
marymount.edu	1
path.uab.edu	1
mcdavis.edu	1
isuhsc.edu	1
manipal.edu.my	1
nicholls.edu	1
dicle.edu.tr	1
cho.edu	1
nursing.edu.au	1
guc.edu.eg	1
brookings.edu	1
dolphin.upenn.edu	1
excelsior.edu	1
kaplan.edu	1
hopper.unh.edu	1
abraxas.wustl.edu	1
kl.amwaw.edu.pl	1
csurg.jhmi.jhu.edu	1
rsmas.miami.edu	1
bio.unc.edu	1
melvsarc.mda.uth.tmc.edu	1
ci.fsu.edu	1
chem.utah.edu	1
nebraska.edu	1
etal.uri.edu	1
medicine-nm2.newcastle.edu.au	1
lacc.edu	1
ncnu.edu.tw	1
virginia.edu.virginia.edu	1
csu.fullerton.edu	1
estu.edu	1
hrp.arizona.edu	1
biotech.ufl.edu	1
medstudent.pitt.edu	1
hartford.edu	1
miamiproject.med.miami.edu	1
ssw.rutgers.edu	1
pathology.unimelb.edu.au	1
csb.yale.edu	1
lhup.edu	1
utem.edu.my	1
urban.pku.edu.cn	1
hznu.edu.cn	1
birzeit.edu	1
surgery.usyd.edu.au	1
simcen.usuhs.edu	1
ucwv.edu	1
illinoisstate.edu	1
eye.utmem.edu	1
chob.edu	1
ppde.edu	1
biostat.columbia.edu	1
vision.eri.harvard.edu	1
cb.uga.edu	1
rnl.nursing.arizona.edu	1
hsrd.va.iupui.edu	1
gae.upenn.edu	1
aabu.edu.jo	1
gpo.pa.uq.edu.au	1
ucdmc.edu	1
a-star.edu.sg	1
pharm.med.upenn.edu	1
scrippscol.edu	1
milligan.edu	1
centenary.usyd.edu.au	1
peabody.jhu.edu	1
hgen.pitt.edu	1
ifas.ufl.edu	1
ciitlahore.edu.pk	1
dentistry.ucsf.edu	1
hu.edu.jo	1
osu.edu	1
