# Supplementary material for: Website Sharing in Online Health Communities: A Descriptive Analysis
Source: J Med Internet Res. 2016 Jan 13;18(1):e11. doi: 10.2196/jmir.5237 (PMC4730108; doi:10.2196/jmir.5237)
Supplement: Multimedia Appendix 3 [file jmir_v18i1e11_app3.xlsx]

## Sheet: .GOV
WEBSITE	FREQUENCY
cdc.gov	535
nih.gov	489
va.gov	319
health.qld.gov.au	196
med.va.gov	157
health.wa.gov.au	87
fda.hhs.gov	76
epa.gov	55
health.sa.gov.au	50
sswahs.nsw.gov.au	48
sesiahs.health.nsw.gov.au	44
adhb.govt.nz	40
hnehealth.nsw.gov.au	40
cs.nsw.gov.au	36
swsahs.nsw.gov.au	31
act.gov.au	29
health.nsw.gov.au	27
niehs.nih.gov	24
ars.usda.gov	24
nhlbi.nih.gov	24
ahrq.gov	22
wsahs.nsw.gov.au	21
cc.nih.gov	21
ninds.nih.gov	20
vghtpe.gov.tw	18
ahrq.hhs.gov	18
doh.health.nsw.gov.au	16
cdhb.govt.nz	14
niaid.nih.gov	14
phe.gov.uk	14
helix.nih.gov	13
saugov.sa.gov.au	13
rambam.health.gov.il	13
cder.fda.gov	13
sesahs.nsw.gov.au	13
od.nih.gov	11
rah.sa.gov.au	10
nist.gov	10
nsccahs.health.nsw.gov.au	10
dh.gov.hk	9
swahs.health.nsw.gov.au	9
lbl.gov	9
peri.rpa.cs.nsw.gov.au	9
vichealth.vic.gov.au	9
ncbi.nlm.nih.gov	8
usgs.gov	8
hhs.gov	8
willco.niaaa.nih.gov	8
usaid.gov	8
minneapolis.va.gov	8
ornl.gov	7
ctep.nci.nih.gov	7
intra.nimh.nih.gov	7
inca.gov.br	7
rgh.sa.gov.au	7
wch.sa.gov.au	7
nwahs.sa.gov.au	7
health.nyc.gov	7
dhhs.tas.gov.au	7
tasmc.health.gov.il	7
dhs.vic.gov.au	6
foodstandards.gsi.gov.uk	6
ncahs.health.nsw.gov.au	6
noaa.gov	6
cteru.gov.sg	6
pnl.gov	5
hunter.health.nsw.gov.au	5
exchange.nih.gov	5
sheba.health.gov.il	5
nt.gov.au	5
imvs.sa.gov.au	5
ambulance.nsw.gov.au	5
lanl.gov	5
waitematadhb.govt.nz	5
intra.niddk.nih.gov	5
fmc.sa.gov.au	5
ausport.gov.au	5
cywhs.sa.gov.au	4
pzh.gov.pl	4
oehha.ca.gov	4
wahs.nsw.gov.au	4
health.gov.au	4
health.gov.bh	4
dh.gsi.gov.uk	4
nia.nih.gov	4
nhgri.nih.gov	3
dchs.tas.gov.au	3
dha.gov.ae	3
nida.nih.gov	3
intra.nida.nih.gov	3
doh.gsi.gov.uk	3
grc.nia.nih.gov	3
dhs.ca.gov	3
hse.gsi.gov.uk	3
niaaa.nih.gov	3
cms.hhs.gov	3
geelongcity.vic.gov.au	3
fda.gov	3
bop.gov	3
ien.gov.br	3
michigan.gov	3
lakesdhb.govt.nz	3
bdg10.niddk.nih.gov	3
doh.wa.gov	3
hsl.gov.uk	3
llnl.gov	2
saude.gov.br	2
dshs.wa.gov	2
gwgate.nhlbi.nih.gov	2
aci.health.nsw.gov.au	2
osophs.dhhs.gov	2
arpansa.gov.au	2
dtm.cc.nih.gov	2
vghks.gov.tw	2
afbini.gov.uk	2
gfhnrc.ars.usda.gov	2
gwahs.health.nsw.gov.au	2
nei.nih.gov	2
tqehsmtp.tqeh.sa.gov.au	2
cec.rpa.cs.nsw.gov.au	2
research.hines.med.va.gov	2
nasa.gov	2
radonc.wsahs.nsw.gov.au	2
rph.health.wa.gov.au	2
notes.ttsh.gov.sg	2
moh.govt.nz	2
kingcounty.gov	2
actrec.gov.in	2
tubitak.gov.tr	2
nidcd.nih.gov	2
ihs.gov	2
niddk.nih.gov	2
ntuh.gov.tw	2
lni.wa.gov	2
vcbr.dmhmrsas.virginia.gov	2
doh.gov.uk	2
ncifcrf.gov	2
asaf.health.gov.il	2
moh.gov.sg	2
hawkesbaydhb.govt.nz	2
gertner.health.gov.il	2
moh.gov.my	2
moh.gov.cn	2
fnde.gov.br	2
vghtc.gov.tw	2
ahrg.gov	2
extra.niddk.nih.gov	2
phcn.vic.gov.au	2
mater.health.nsw.gov.au	2
gsahs.health.nsw.gov.au	2
pnnl.gov	2
mhra.gsi.gov.uk	2
hbdhb.govt.nz	2
vla.defra.gsi.gov.uk	2
cnpp.usda.gov	2
waikatodhb.govt.nz	2
sandia.gov	2
nlm.nih.gov	2
samhsa.hhs.gov	2
cnea.gov.ar	2
ph.lacounty.gov	2
nsccahs.health.gov.nsw.au	1
mca.gsi.gov.uk	1
iec.pa.gov.br	1
scotland.gsi.gov.uk	1
nencki.gov.pl	1
forestry.gsl.gov.uk	1
smhb.gov.cn	1
cu.nih.gov	1
isaude.sp.gov.br	1
csp.research.med.va.gov	1
nucmd.crg.cs.nsw.gov.au	1
niad.nih.gov	1
manchester.va.gov	1
adlnet.gov	1
agric.gov.wa.au	1
redsalud.gov.cl	1
seattle.va.gov	1
aoa.gov	1
wonder.em.cdc.gov	1
cfsan.fda.gov	1
box-z.nih.gov	1
occ.nci.nih.gov	1
manchester.gov.uk	1
rafaela.inta.gov.ar	1
palo-alto.va.gov	1
pbmac.nci.nih.gov	1
pitts-highlnd.va.gov	1
box-l.nih.gov	1
maine.gov	1
cdc.gov.tw	1
nhc.govt.nz	1
biru.wsahs.nsw.gov.au	1
sa.gov.au	1
defra.gsi.gov.uk	1
lpsi.barc.usda.gov	1
nre.vic.gov.au	1
ons.gsi.gov.uk	1
cdc.gov.twg	1
intra.nimh.gov	1
moh.gov.on.ca	1
dpi.vic.gov.au	1
vichealth.gov.au	1
idsc1.gov.eg	1
bnl.gov	1
